# Supplementary material for: Assessment of Therapeutic Response to Statin Therapy in Patients With Intracranial or Extracranial Carotid Atherosclerosis by Vessel Wall MRI: A Systematic Review and Updated Meta-Analysis
Source: Front Cardiovasc Med. 2021 Oct 27;8:742935. doi: 10.3389/fcvm.2021.742935 (PMC8578267; doi:10.3389/fcvm.2021.742935)
Supplement: Supplementary file 1 [file Table_1.XLSX]

## Sheet: Main data
Title	Author	publication Year	Institution	observation or interventional?	Prospective or retrospective	Inclusion criteria	Follow up schedule	Supplement (is there online supplement?)	Patient selection year	sample size	age	sex (Number of male)	race	BMI	hypertention	diabetes	smoking	baseline	LDL （mg/L）	plaque thickness	plaque area	plaque burden (percent area)	plaque volume	LRNC volume	LRNC volume percent	others?(wall volume)	3m	LDL	LDL-change	LDL-change%	plaque thickness	thickness-change%	plaque area	plaque area-change%	plaque burden (percent area)	PB change%	plaque volume	PV change%	LRNC volume	LRNC vol change%	LRNC volume percent	LRNC volume percent change %	others?	6m	LDL	LDL-change	LDL-change%	plaque thickness	thickness-change%
YY:
Lipoprotein (a) levels predict progression of carotid atherosclerosis in subjects with atherosclerotic cardiovascular disease on intensive lipid therapy: an analysis of the AIM-HIGH Carotid MRI Sub-study	Daniel S. Hippe1, Binh An P. Phan2, Jie Sun1, Daniel A. Isquith3, Kevin O’Brien3, John R. Crouse4, Todd Anderson5, John Huston6, Santica M. Marcovina7, Thomas S. Hatsukami1, Chun Yuan1, and Xue-Qiao Zhao	2018	UW, UCSF, Wake Forest, University of Calgary, Mayo	intervention	retrospective			yes	before 2010	152	62(45-79)	123	white 133	29 (17-44)	125	41	26		72(29-178)			41.6±6.8%				total-C 145(88-257) HDL-C 35 (18-52) Triglycerides 162(100-388) ApoB 84(41-175) ApoA1 122(59-168) Lp(a) 32(0.3-339)
Changes in carotid plaque tissue composition in subjects who continued and discontinued statin therapy	Ruixue Du 1, Xue-Qiao Zhao 2, Jianming Cai 3, Bao Cui 3, Hong-Mei Wu 1, Ping Ye 4	2016	Chinese PLA general hospital, UW	observation	retrospective			no	2009-2012	32	60.8±9.1	25	chinese	24.5±2.7	25	10	3		125.2±24.4					111.5±104.2	18.9%±11.9%	wall volume 533.3±208.9 Lumen volume 522±246.7 PWV 51%±8.2%
Effects of Pitavastatin on Lipid-rich Carotid Plaques Studied Using High-resolution Magnetic Resonance Imaging	Tao Feng 1, Xiaoxing Huang 2, Qundi Liang 3, Yun Liang 3, Yong Yuan 4, Li Feng 1, Wenjun Wu 3, Xuehong Xiao 2, Ying Han 1	2017	zhongshan people's hospital	intervention	prospective			no	2013-2016	60	61.3±5.7	31	chinese		41	14	18		134.6±22.8	4.08±0.89	50±13.21			6.22±1.29mm2
Early decrease in carotid plaque lipid content as assessed by magnetic resonance imaging during treatment of rosuvastatin	Ruixue Du,#1 Jianming Cai,#2 Xue-Qiao Zhao,3 Qing-Jun Wang,2 Dan-Qing Liu,2 Wen-Xiu Leng,1 Peng Gao,1 Hong-Mei Wu,1 Lin Ma,corresponding author2 and Ping Yecorresponding author1	2014	chinese PLA general hospital, UW	observation	prospective			no	2009-2012	32	60.8±9.1	25	chinese	24.5±2.7	25	10	3		125.2±24.4					111.5±104.2	18.9%±11.9%	wall volume 533.3±208.9 Lumen volume 522±246.7 PWV 51%±8.2%		66.7+17.3											103.6±95.8		17.9%±11.5%		wall volume 523+196.3 lumen volume 514±234.2 PWV% 50.8±8.5%
MR imaging of carotid plaque composition during lipid-lowering therapy a prospective assessment of effect and time course	Xue-Qiao Zhao, MD,* Li Dong, MD,† Tom Hatsukami, MD,‡ Binh An Phan, MD,* Baocheng Chu, MD, PhD,† Andrew Moore, BS,* Trevor Lane, BS,* Moni B. Neradilek, MS,§ Nayak Polissar, PhD,§ Duane Monick, MD,∥ Colin Lee, MD,¶ Hunter Underhill, MD,† and Chun Yuan, PhD†	2011	UW,	intervention	prospective			no	NA	123	55	0.73		30	0.52	0.12	0.23		163					60.4±59.5	14.2±7.0%	fibrous tissue 571mm3, wall volume 641+200, PWV% 46.5±7.1% Lumen volume 750±249																					-0.47
cz:
Effect of rosuvastatin therapy on carotid plaque morphology and composition in moderately hypercholesterolemic patients: a high-resolution magnetic resonance imaging trial	Hunter R. Underhill, MD,a Chun Yuan, PhD,a Xue-Qiao Zhao, MD,b Larry W. Kraiss, MD,d Dennis L. Parker, PhD,e Tobias Saam, MD,f Baocheng Chu, MD, PhD,a Norihide Takaya, MD, PhD,a Fei Liu, PhD,a Nayak L. Polissar, PhD,g Blazej Neradilek, MS,g Joel S. Raichlen, MD,h Valerie A. Cain, MS,h John C. Waterton, PhD,i Wendy Hamar, BS, CCRC,c and Thomas S. Hatsukami,	2008	UW	intervention	prospective			no	2000 -2004	33	65.2 ± 1.9	male 21 (63.6)	NA	NA	20 (60.6)	7 (21.2)	7 (21.2)		148.4 ± 26.9mg/dL	1.27 ± 0.08		0.470 ± 0.022	545.4 ± 35.0		10.7 ± 2.5%	% Fibrous 92.4 ± 1.9, %ca 4.0 ± 1.2
Effects of high-dose modified-release nicotinic acid on atherosclerosis and vascular function: a randomized, placebo-controlled, magnetic resonance imaging study	Lee	2009	Oxford and Manchester, United Kingdom	intervention	prospective			no	NA	34(1-arm)	65± 9	male 32	NA	30 ± 5	24 (71%)	22 (65%)	26 (76%)		84± 32 mg/dL		29.9± 4.8																								80 ± 28
Carotid plaque regression following 6-month statin therapy assessed by 3T cardiovascular magnetic resonance: comparison with ultrasound intima media thickness.	Migrino	2011	Wisconsin	intervention	prospective			no	NA	26	67± 2	19 male	NA	NA	NA	NA	NA		86 ± 6	NA			1036 ± 59	155.4 ± 22		Ca Volume 90.3 ± 15																			74 ± 4				(-)2.4 ±2.5%
YW:
Early changes in arterial structure and function following statin initiation: quantification by magnetic resonance imaging.	Lee	2008	University of Oxford, United Kingdom	Statins only, one arm	prospective	Newly diagnosed patients with coronary artery disease. Diagnosis was based on a history of typical symptoms of angina together with an exercise ECG that showed ischaemic-type ST segment changes or a stenosis of ≥50% in at least one coronary artery at angiography. No patients had taken statins prior to study enrolment.		No	NA	24	66.0±8.7	20 male		26.9±3.6	11	2	15		112.7±38.8							plaque index,0.446±0.053, lumen area, 44±9mm2		70.8±23.1															plaque index, 0.432±0.046, lumen area, 44±8mm2
Atherosclerotic plaque progression in carotid arteries: monitoring with high-spatial-resolution MR imaging--multicenter trial.	Boussel	2009	University of California, San Francisco, San Francisco,	Statins only?	prospective	with greater than 50% narrowing of the diameter of the carotid artery	one at baseline and one performed 1 year later	No	February 2004-August 1, 2007	108	75.4± 9.4	83 male	supposed to be mainly American (mainly white or African-American)	25.4 ± 3.9	89/108)	24/108)	active: 19						1044±534														mean annual change in vessel-wall volume was 24.1 mm3± 109.6 (各时间点可算出)	mean annual change: 2.31%± 10.88 (各时间点可算出)
Tracking regression and progression of atherosclerosis in human carotid arteries using high-resolution magnetic resonance imaging	Adams	2004	Baylor College of Medicine, Houston, TX, USA	Statins only?	prospective (pilot study)	who had undergone unilateral carotid endarterectomy	0, 16 and 24 months	No	NA	11	mean: 69 (rang:48-83)	8 male	supposed to be mainly American (mainly white or African-American)	NA	10	2	1		116±39				Tables only showed results of a nested design, exact numbers showed on graphs (trends can be seen)			Correlation of change in carotid measurements with LDL:The Pearson correlation coefficients for the change between baseline and 16 months: lumen volume _x0002_0.16 (P=.64), total artery volume 0.67 (P=.025), total wall volume 0.61 (P=.046), concentric wall volume 0.63 ( P=.037), eccentric wall volume 0.46 ( P=.159) and percent stenosis 0.34 (P=.312).
PZ:
Effects of lipid-lowering by simvastatin on human atherosclerotic lesions: a longitudinal study by high-resolution, noninvasive magnetic resonance imaging	Corti	2001	Mount Sinai School of Medicine, New York	Interventional, statins only, one arm	prospective	The study involved asymptomatic, untreated, hypercholesterolemic patients (LDL cholesterol ≥130 mg/dL and triglycerides ≥445 mg/dL) and preexistence of atherosclerotic plaques (thoracic aortic ≥4.0 mm and/or carotid ≥2.0 mm thick) detected by B-mode ultrasound transesophageal echocardiogaphy or MRI	Baseline,6 months, 12 months	no	NA	18	Mean age 63.5±9	10	NA	NA	NA	NA	NA		159±32							vessel wall area, 49±11mm², maximal vessel wall thickness, 2.7±0.5mm		159±32 decreased by 38% at first 6 weeks, then no changed
Lipid lowering by simvastatin induces regression of human atherosclerotic lesions: two years' follow-up by high-resolution noninvasive magnetic resonance imaging	Corti	2002	Mount Sinai School of Medicine, New York	Interventional, statins only, one arm	Prospective	The same as Corti-2001	Baseline,6 months, 12 months, 18 months, 24 months	No	NA	21	63.5±9	12	NA	NA	NA	NA	NA		159±32									159±32 decreased by 30-35% at first 6 weeks, then no changed
Effects of aggressive versus conventional lipid-lowering therapy by simvastatin on human atherosclerotic lesions: a prospective, randomized, double-blind trial with high-resolution magnetic resonance imaging	Corti	2005	Mount Sinai School of Medicine, New York	Interventional, statins only, two arms	Prospective	The same as Corti-2001	Baseline,6 months, 12 months, 18 months, 24 months	No	1999.03-2002.03	51	62	31	NA	25.7	16	10	15		173±33 vs 154±31									93 vs 98 mg/dl at the first 6 weeks，then no changed, in both arms
Predictors of carotid atherosclerotic plaque progression as measured by noninvasive magnetic resonance imaging	Saam	2007	National Institutes of Health	Observational	Prosepective	(1) 50–79% carotid stenosis by duplex ultrasound examination on the index carotid artery and (2) asymptomatic with regard to their carotid artery disease within 6 months prior to enrollment.	Baseline, 18 monthes	No	NA	27	70.3±8.9	63	NA	26.8±3.7	56	17	27		80.6±26.0							Lumen area, 32.4 ± 12.7 mm², vessel wall area, 52.3 ± 15.4 mm², total vessel wall area, 84.7 ± 23.4 mm², NWI,0.63 ± 0.09, Minimum lumen 17.0 ± 10.6mm², Maximum wall 71.0 ± 19.7mm², Maximum total vessel 115.9 ± 32.7 mm², Maximum normalized wall index, 0.75 ± 0.11
MRI-measured regression of carotid atherosclerosis induced by statins with and without niacin in a randomised controlled trial: the NIA plaque study	Sibley	2013	Department of Medicine, Division of Cardiology, The Johns Hopkins Hospital,	Interventional, statins vs statins plues niacin, two arms	Prospective	Participants were over age 65 years with a history of cardio- vascular events or evidence of atherosclerosis at angiography (>50% stenosis) or non-invasive imaging, with baseline LDL<3.24 mmol/L if already on statin therapy and <3.89 mmol/L if untreated. There were no restrictions on HDL level.	Baseline, 6 months, 12 months, 18 months	Yes, clinicatrials.gov NCT00127218	2003.09-2008.12	145(statins 73 VS statins plus niacin 72)	73	118	Caucasian 132, African–American 9	28	109	27	NA		92.8±30.9 vs 88.9±15.5 No satastical difference between two arms					47±36 vs 47±37mm³		wall volume, 660±230 vs 690±240mm³, lumen volume, 700±280 vs 720±250mm³,
[truncated: 28 more columns]

## Sheet: QUIPS
	Title	Author	Study Participation	Study Attrition	Prognostic Factor Measurement	Outcome Measurement	Study Confounding	Statistical Analysis and Reporting	Comment
	Lipoprotein (a) levels predict progression of carotid atherosclerosis in subjects with atherosclerotic cardiovascular disease on intensive lipid therapy: an analysis of the AIM-HIGH Carotid MRI Sub-study	Daniel S. Hippe1, Binh An P. Phan2, Jie Sun1, Daniel A. Isquith3, Kevin O’Brien3, John R. Crouse4, Todd Anderson5, John Huston6, Santica M. Marcovina7, Thomas S. Hatsukami1, Chun Yuan1, and Xue-Qiao Zhao	low	moderate	low	low	moderate	low
	Changes in carotid plaque tissue composition in subjects who continued and discontinued statin therapy	Ruixue Du 1, Xue-Qiao Zhao 2, Jianming Cai 3, Bao Cui 3, Hong-Mei Wu 1, Ping Ye 4	high	moderate	low	low	low	low
	Effects of Pitavastatin on Lipid-rich Carotid Plaques Studied Using High-resolution Magnetic Resonance Imaging	Tao Feng 1, Xiaoxing Huang 2, Qundi Liang 3, Yun Liang 3, Yong Yuan 4, Li Feng 1, Wenjun Wu 3, Xuehong Xiao 2, Ying Han 1	high	moderate	low	moderate	moderate	moderate
	Early decrease in carotid plaque lipid content as assessed by magnetic resonance imaging during treatment of rosuvastatin	Ruixue Du,#1 Jianming Cai,#2 Xue-Qiao Zhao,3 Qing-Jun Wang,2 Dan-Qing Liu,2 Wen-Xiu Leng,1 Peng Gao,1 Hong-Mei Wu,1 Lin Ma,corresponding author2 and Ping Yecorresponding author1	high	moderate	low	low	NA	low
	MR imaging of carotid plaque composition during lipid-lowering therapy a prospective assessment of effect and time course	Xue-Qiao Zhao, MD,* Li Dong, MD,† Tom Hatsukami, MD,‡ Binh An Phan, MD,* Baocheng Chu, MD, PhD,† Andrew Moore, BS,* Trevor Lane, BS,* Moni B. Neradilek, MS,§ Nayak Polissar, PhD,§ Duane Monick, MD,∥ Colin Lee, MD,¶ Hunter Underhill, MD,† and Chun Yuan, PhD†	high	high	low	low	NA	moderate
	Effect of rosuvastatin therapy on carotid plaque morphology and composition in moderately hypercholesterolemic patients: a high-resolution magnetic resonance imaging trial	Hunter R. Underhill, MD,a Chun Yuan, PhD,a Xue-Qiao Zhao, MD,b Larry W. Kraiss, MD,d Dennis L. Parker, PhD,e Tobias Saam, MD,f Baocheng Chu, MD, PhD,a Norihide Takaya, MD, PhD,a Fei Liu, PhD,a Nayak L. Polissar, PhD,g Blazej Neradilek, MS,g Joel S. Raichlen, MD,h Valerie A. Cain, MS,h John C. Waterton, PhD,i Wendy Hamar, BS, CCRC,c and Thomas S. Hatsukami,	moderate	low	low	low	low	low
	Effects of high-dose modified-release nicotinic acid on atherosclerosis and vascular function: a randomized, placebo-controlled, magnetic resonance imaging study	Lee	moderate	moderate	low	low	low	low
	Carotid plaque regression following 6-month statin therapy assessed by 3T cardiovascular magnetic resonance: comparison with ultrasound intima media thickness.	Migrino	high (26, no inclusion/exclusion)	low	low	low	low	low
	Early changes in arterial structure and function following statin initiation: quantification by magnetic resonance imaging.	Lee	low	moderate	low	low	low	low
	Atherosclerotic plaque progression in carotid arteries: monitoring with high-spatial-resolution MR imaging--multicenter trial.	Boussel	moderate	moderate	low	low	low	moderate
	Tracking regression and progression of atherosclerosis in human carotid arteries using high-resolution magnetic resonance imaging	Adams	moderate	low	low	low	low	low
	Effects of lipid-lowering by simvastatin on human atherosclerotic lesions: a longitudinal study by high-resolution, highninvasive magnetic resonance imaging	Corti	low	low	low	low	unsure	low
	Lipid lowering by simvastatin induces regression of human atherosclerotic lesions: two years' follow-up by high-resolution highninvasive magnetic resonance imaging	Corti	low	low	low	low	unsure	low
	Effects of aggressive versus conventional lipid-lowering therapy by simvastatin on human atherosclerotic lesions: a prospective, randomized, double-blind trial with high-resolution magnetic resonance imaging	Corti	low	unsure	low	low	high	low
	Predictors of carotid atherosclerotic plaque progression as measured by highninvasive magnetic resonance imaging	Saam	moderate	low	low	low	low	low
	MRI-measured regression of carotid atherosclerosis induced by statins with and without niacin in a randomised controlled trial: the NIA plaque study	Sibley	low	low	low	low	low	low

## Sheet: Paper list
Person in charge	Author name	year	technique	Title
Zhou	Corti	2001	HR-MRI	Effects of lipid-lowering by simvastatin on human atherosclerotic lesions: a longitudinal study by high-resolution, noninvasive magnetic resonance imaging
Zhou	Corti	2002	HR-MRI	Lipid lowering by simvastatin induces regression of human atherosclerotic lesions: two years' follow-up by high-resolution noninvasive magnetic resonance imaging
Zhou	Corti	2005	HR-MRI	Effects of aggressive versus conventional lipid-lowering therapy by simvastatin on human atherosclerotic lesions: a prospective, randomized, double-blind trial with high-resolution magnetic resonance imaging
Yuting	Boussel	2009	HR-MRI	Atherosclerotic plaque progression in carotid arteries: monitoring with high-spatial-resolution MR imaging--multicenter trial.
Yuting	Adams	2004	HR-MRI	Tracking regression and progression of atherosclerosis in human carotid arteries using high-resolution magnetic resonance imaging
Yuting	Underhill	2008	HR-MRI	Effect of rosuvastatin therapy on carotid plaque morphology and composition in moderately hypercholesterolemic patients: a high-resolution magnetic resonance imaging trial
Jie Sun	Saam	2007	HR-MRI	Predictors of carotid atherosclerotic plaque progression as measured by noninvasive magnetic resonance imaging
Jie Sun	Sibley	2013	HR-MRI	MRI-measured regression of carotid atherosclerosis induced by statins with and without niacin in a randomised controlled trial: the NIA plaque study
Chengcheng	Lee	2008	HR-MRI	Early changes in arterial structure and function following statin initiation: quantification by magnetic resonance imaging.
Chengcheng	Lee	2009	HR-MRI	Effects of high-dose modified-release nicotinic acid on atherosclerosis and vascular function: a randomized, placebo-controlled, magnetic resonance imaging study
Chengcheng	Migrino	2011	HR-MRI	Carotid plaque regression following 6-month statin therapy assessed by 3T cardiovascular magnetic resonance: comparison with ultrasound intima media thickness.
Yannan Yu	Zhao	2011	HR-MRI	MR imaging of carotid plaque composition during lipid-lowering therapy a prospective assessment of effect and time course
Yannan Yu	Du	2014	HR-MRI	Early decrease in carotid plaque lipid content as assessed by magnetic resonance imaging during treatment of rosuvastatin
Yannan Yu	Feng	2017	HR-MRI	Effects of Pitavastatin on Lipid-rich Carotid Plaques Studied Using High-resolution Magnetic Resonance Imaging
Yannan Yu	Du	2016	HR-MRI	Changes in carotid plaque tissue composition in subjects who continued and discontinued statin therapy.
Yannan Yu	Hippe	2018	HR-MRI	Lp(a) (Lipoprotein(a)) Levels Predict Progression of Carotid Atherosclerosis in Subjects With Atherosclerotic Cardiovascular Disease on Intensive Lipid Therapy: An Analysis of the AIM-HIGH (Atherothrombosis Intervention in Metabolic Syndrome With Low HDL/High Triglycerides: Impact on Global Health Outcomes) Carotid Magnetic Resonance Imaging Substudy-Brief Report.
Not in Meta
In manuscript
	Tang	2009	USPIO	The ATHEROMA (Atorvastatin Therapy: Effects on Reduction of Macrophage Activity) Study. Evaluation using ultrasmall superparamagnetic iron oxide-enhanced magnetic resonance imaging in carotid disease
	Sadat	2013	USPIO	Effect of low-and high-dose atorvastatin on carotid artery distensibility using carotid magnetic resonance imaging -a post-hoc sub group analysis of ATHEROMA (Atorvastatin Therapy: Effects On Reduction Of Macrophage Activity) Study.
	Alkhalil	2016	T2mapping	T2 mapping MRI technique quantifies carotid plaque lipid, and its depletion after statin initiation, following acute myocardial infarction
	Du	2019	DCE	Rapid improvement in carotid adventitial angiogenesis and plaque neovascularization after rosuvastatin therapy in statin treatment-naïve subjects
	Dong	2011	DCE	Carotid Artery Atherosclerosis: Effect of Intensive Lipid Therapy on the Vasa Vasorum—Evaluation by Using Dynamic Contrast-enhanced MR Imaging
